# Supplementary material for: Chronically Radiation-Exposed Survivor Glioblastoma Cells Display Poor Response to Chk1 Inhibition under Hypoxia
Source: Int J Mol Sci. 2022 Jun 24;23(13):7051. doi: 10.3390/ijms23137051 (PMC9266388; doi:10.3390/ijms23137051)
Supplement: Supplementary file 1 [file ijms-23-07051-s001.zip]

Archive with 1 entries (1 files):
- ijms-1709020-supplementary.pdf
